# Supplementary material for: Structural connectivity-based segmentation of the human entorhinal cortex
Source: Neuroimage. 2021 Dec 15;245:118723. doi: 10.1016/j.neuroimage.2021.118723 (PMC8756143; doi:10.1016/j.neuroimage.2021.118723)
Supplement: Supplementary file 1 [file mmc1.zip]

Archive with 7 entries (6 files):
- MEC_LEC_segmentations/
- MEC_LEC_segmentations/LEC_combinedGroupSegmentation_unmasked_mni.nii.gz
- MEC_LEC_segmentations/MEC_combinedGroupSegmentation_masked_mni.nii.gz
- MEC_LEC_segmentations/README.txt
- MEC_LEC_segmentations/MEC_combinedGroupSegmentation_unmasked_mni.nii.gz
- MEC_LEC_segmentations/mni152_t1_nlin_asym_09b_hires_brain.nii.gz
- MEC_LEC_segmentations/LEC_combinedGroupSegmentation_masked_mni.nii.gz
