# Supplementary material for: Structural connectivity-based segmentation of the human entorhinal cortex
Source: Neuroimage. 2021 Dec 15;245:118723. doi: 10.1016/j.neuroimage.2021.118723 (PMC8756143; doi:10.1016/j.neuroimage.2021.118723)
Supplement: Supplementary file 1 [file mmc1.zip › MEC_LEC_segmentations/README.txt]

The zipfile MEC_LEC_segmentations.zip contains medial (MEC) and lateral (LEC) entorhinal cortex homologue masks defined using presubiculum + retrosplenial cortex and distal CA1/proximal subiculum + orbitofrontal cortex as seed regions in diffusion tensor imaging (DTI) tractography.

The following files are included:
  LEC_combinedGroupSegmentation_masked.nii.gz
  LEC_combinedGroupSegmentation_unmasked.nii.gz
  MEC_combinedGroupSegmentation_masked.nii.gz
  MEC_combinedGroupSegmentation_unmasked.nii.gz
  mni152_t1_nlin_asym_09b_hires_brain.nii.gz
  README.txt
  
The MEC and LEC masks are available both masked with an entorhinal cortex mask, and unmasked. They are defined on the MNI152-09b template included.

RECOMMENDATIONS FOR USE:
If you have your own entorhinal cortex mask for your dataset, we suggest using the unmasked MEC and LEC and masking these by your own entorhinal cortex mask. The unmasked MEC and LEC slightly exceeds the entorhinal cortex due to group-level averaging and smoothing.
If you do not have a specific entorhinal cortex mask for your dataset, we suggest using the masked MEC and LEC directly.
For use on images other than in the MNI152-09b template space, the masks should be registered to this space.

IF USED, PLEASE CITE:
I.F. Syversen, M. P. Witter, A. Kobro-Flatmoen, P. E. Goa, T. Navarro Schr�der, C. F. Doeller. Structural connectivity-based segmentation of the human entorhinal cortex.
